# Supplementary material for: Molecular Subtyping of Cancer Based on Distinguishing Co-Expression Modules and Machine Learning
Source: Front Genet. 2022 May 2;13:866005. doi: 10.3389/fgene.2022.866005 (PMC9108363; doi:10.3389/fgene.2022.866005)
Supplement: Supplementary file 2 [file Table1.XLSX]

## Sheet: tableS2
BRCA
Control
CLSTN1	IP6K2	MAGED4B	PPAP2C	RPS6KA1	SYTL1	TNK1	ARFIP2	HIST3H2A
DDR1	IRX1	MAGEF1	PPP1R13L	RRAS2	TCEAL5	TRIM26	CRYBG3	AK3
DDX27	IRX3	MAPK13	PPP3CB	RTKN	TJP3	UBA2	C21orf59	IRX4
DIRAS1	ITGA3	MAPK14	PRKCZ	S100A14	TMC4	UBE2Z	ARHGAP39	ARHGEF7
EFNA4	JUP	MARK2	PRPF19	SEMA4B	TMCO4	VAV2	CCDC64B	CYB561
ELMO3	KAT2B	MIA	PRRG2	SERINC2	TMEM102	WDR6	ABCC9	EPHA10
ENPP4	KIAA1543	NEK7	PRSS8	SEZ6L2	TMEM125	ZAK	FAM83H	GRIN1
EPS8L1	KIF22	NGFR	PTK7	SH3GLB1	TMEM132A	ZEB1	BCAP29	FLJ23867
EVPL	KLC3	NIPSNAP1	RAB25	SLC22A17	TMEM170B	ZFPM2	C19orf46	FOXN2
FAM129B	KRT18	PAFAH1B3	RCC2	SLC35A2	TMEM184A	ZNF324	EPHA1	GOLGA7B
FAM83F	LAMB3	PIK3R2	RDX	SLC35B2	TMEM198	C20orf151	C22orf36	EFCAB4A
FKBP4	LIG1	PKP3	RGS5	SLC4A3	TMEM55A	C9orf140	CCDC85C	EFS
GGT6	LIX1L	PLXNB2	RHOV	SP6	TMEM79	CD164L2	C10orf35	C17orf28
GGT7	LOC92659	PODNL1	RIBC1	SPDEF	TNFSF13	CBLC	EPS8L2	DENND1C
GNG7	LRRC8E	PODXL2	RASSF7	SPINT2	EIF4E3	AP1M2	PIP5KL1	NIPSNAP3B
H2AFY2	LSR	CCDC8	CADM4	STK11IP	ALKBH2	RHPN1	ADM2	ATP6AP1
INTS5	GGT1	CD82	CFL2	C11orf35	NKD2	IDH3A	LPAR2	EBF4
CDC42BPG	GGTLC2	BAIAP2	KLHL35	DEF6	DHRS13	EGLN1	ATF6B	ENTPD2
ATG12	PYCR1	B4GALNT4	MDFIC	FBXW9	PAK4	ITGB4	LOC113230	AHCY
ER+
CRLF1	HSPB2	MMP28	PLSCR3	RRAD	TMEM204	ZNF362	CCDC102A	CLIP2
FAM20C	KIAA1614	MRGPRF	PNMA6A	RUSC2	TP53I3	ZYX	CD248	FADS3
FHL3	KIFC3	MSC	PNMAL2	SHF	TPM2	ANKRD35	CDC42EP5	CSDA
FNDC4	LDLRAD2	MYL9	PRKCDBP	SLC12A4	TRIP10	CYP11A1	ELFN1	DNAJC14
FOSL1	LIMS2	NAALADL1	PRRX2	SMTN	TUBB6	FAM101A	C6orf145	ADAMTSL2
FSCN1	LOC728392	NNMT	PTGIR	SPHK1	TWIST1	ALS2CL	EHD2	LYSMD4
GSTP1	MEG3	NXN	PTRF	SRF	VIM	CSDC2	ARF3	TEAD3
H19	MEGF6	PDLIM2	RAB3IL1	SYDE1	WDR86	CNN2	CANX	AAGAB
HABP4	MFGE8	PDLIM4	ROBO3	TAX1BP3	WDR91	C1QTNF1	GGT5	JPH2
HIC1	MMP19	PHLDB1	WNT5B	TGFB1I1
HER2+
AKR1E2	ITGBL1	P2RY1	RPUSD3	TCEAL7	VCL	FANCE	ABCC11	ANTXR1
ATP13A5	JAM2	PAPD7	SALL1	TCFL5	VPS39	CRTC2	BOLA1	HPX
BGLAP	KCNJ2	PARVA	SAT1	TCTA	WDR4	CABLES1	GLS	H3F3A
C9orf100	KCNMB4	PCDH7	SCAMP5	TGFBR1	WNT2	CD55	GSTM2	CTBS
CBX6	KIF18B	PCDHGA9	SDC2	THBS1	ZBTB25	FNDC1	FANCC	KIAA1024
COL1A2	KLF5	PCDHGB7	SDR16C5	TIGD1	ZDBF2	COX4NB	GPR68	C1orf192
CREB3L2	KLF9	PGBD4	SEMA4G	TLL1	ZFPM2	EMX2OS	ATP6V0D2	GGCX
CSNK2B	KRT222	PHGDH	SFRS2	TMEM26	ZNF404	GPC6	LOC100130557	LY6K
DCAKD	LDLR	PLAU	SH3BP5L	TMEM45B	ZNF441	ATP6V1C2	HOXC10	DIO2
EIF4E3	LMNB1	PODNL1	SIAH2	TMEM47	ZNF519	BAT1	HSD17B6	EFNA1
ERLEC1	LOC100130093	POLR1E	SIGMAR1	TMEM5	ZNFX1	EPYC	DSE	C6orf125
FAM189B	LOC399959	PPEF1	SLC16A6	TMEM63C	ABCB4	CYCS	CROT	PTMA
FEZ1	LOC643387	PRCC	SLC1A1	TMEM90B	AMACR	CBWD3	FSIP1	PCDHB3
FRY	LRRC15	PRICKLE1	SLC22A15	TMTC4	ANKH	CASP8	GTSE1	RBM4B
FXN	LYNX1	PRICKLE2	SLC22A4	TNFAIP1	BUD13	ATP5A1	IRS2	MCM10
GAS1	MAPK13	PRND	SLC40A1	TNFRSF10B	ABCF1	APOM	DDX11	GOLGA1
GBF1	MCM3	PRPF18	SLC46A1	TNIK	BDKRB2	AGBL5	ACVR1	GPR137B
GDE1	MED28	PRSS23	SLC46A3	TPM1	ALDH1B1	CLN8	CYP2U1	ECM1
GLB1	MED31	PTCH1	SLC6A14	TPM4	C6orf129	EXOSC10	CYP4Z2P	CDT1
GNAS	MEIS3P1	PVRL3	SLC6A6	TPP1	CYB561D1	CDCA7	GRHL1	CNIH2
GSTM3	METTL10	RALA	SLIT2	TRIM65	ADAM12	C9orf40	LAMB2	NEXN
GSTM4	MME	RBM3	SNRPA	TRIP4	ATP6V0E1	CECR2	NRF1	MUM1L1
GSTM5	MMP13	RBM4	SNRPC	TRPC1	DUSP11	C2orf34	FAM198B	MATN3
HJURP	MMP1	REEP1	SNRPG	UBE2D4	C1orf31	COX6C	BEND6	PRR5L
HMGB1	MRPL14	RGS4	SPON1	UBL3	AMPH	C2CD4B	COL10A1	C18orf21
HNRNPA3	MSX2	RGS6	SPTLC3	SEMA3D	CLCA2	ITGA8	LANCL2	GUSBP3
HTR7P1	MTX2	RNF180	SULF1	LOC647946	FKBP7	PARP4	FAM188B	RND1
HTRA3	NAA38	RNF187	SUMO1P3	CHEK2	CENPH	FAM167A	KIFC1	MND1
ING1	NAGA	RPP21	TAF11	LIMA1	FN1	GABRB2	SNRPA1	SYDE2
ISLR	NAP1L3	RPP38	TARDBP	ADORA3	AR	C6orf136	ARSB	AKT3
ITFG1	NDUFA9	RPS17	TBL1X	RCCD1	CHRNA1	SATB2	PMP22	MFSD1
TBX5	ORAI1
Triple-negative
CAMK2N1	HOXD9	MEF2C	PCDHB15	SCN3B	STARD8	ZNF781	ACOX2	NAV3
CXCR7	HS3ST2	MEF2D	PDE1A	SCN4B	STK32B	ARHGAP23	GDF15	CHL1
DACH1	HSPB8	MINA	PDGFD	SCUBE2	SYT17	C16orf45	HOXD1	C16orf89
DCAF5	IGFBP4	MMRN1	PGAM5	SESN1	SYTL5	ARL15	D4S234E	HOPX
DIO3	IGFBP6	MPPED2	PHYHIP	SFRS12IP1	TAF4B	ARHGAP20	CCDC77	LSAMP
EBF4	JAM3	MS4A2	PLCL1	SH3BGRL	TBC1D9	CD93	AKAP12	IGSF22
ELTD1	KCNE4	MUL1	PLCXD3	SHE	TENC1	CPA3	FLRT2	ADAMTSL1
EMCN	KCNK15	MYCT1	PLXDC1	SIDT2	THPO	ANKMY2	HGF	GGT5
FAM124B	KL	MYOM2	PRDM16	SLC16A2	THRB	CXXC5	GLI1	GRIK3
FAM13C	LDB2	NARS	PREX2	SLC22A17	THSD1	BMP4	GRASP	ABAT
FHL5	LDHB	NFE2L3	PTPRN2	SLC22A23	TMTC1	DCLK1	ATOH8	CACNA1H
FIGNL2	LHFP	NOL10	RAI2	SLC2A1	TPPP3	ABCG2	ITSN1	IGSF9B
GIPC2	LIN7A	NOSTRIN	RAPGEF3	SLC40A1	TPST2	ARHGAP6	KCNMB1	PNO1
GNA14	LOC100130872	NOVA1	REEP1	SLC7A2	TRPC6	ATP6V1E2	FYN	FLT4
GPN1	LOC283174	NR5A2	RELN	SLC7A8	TSC22D3	FREM1	ABLIM3	ADAMTS15
GPRC5C	LOC400043	NRIP2	RGAG4	SLCO2A1	TTC28	CNRIP1	ANKRD30A	HOXC5
GUCY1A2	LRRC70	NRXN3	RNF157	SMG6	WDR12	GPR124	INPP4B	C14orf132
HDC	LYVE1	NUDT3	S1PR1	SPARCL1	ZNF154	C15orf59	FRY	PTPRT
HOXB2	MAP3K12	ODC1	SCG2	SPRY4	ZNF208	EPB41L4A	GRB14	RIPK2
HOXB3	ME2	PAMR1	SCN3A	SSTR2	ZNF385D	GATA2	ELAC1	PDCD2L
FBLN7	PPAP2A	NEK10	FHL1	CDKN1A	NRK	ELL2	GFRA1	CDH23
PLCG1	MCC	SAMD14	INMT	DCUN1D5	RARA	PDE4D	DLG2	COQ2
IL8	ERBB4	MATN2	NGFR	LOC90246	COL14A1	GATA3
STAD
Control
NCKIPSD	FBXO31	IL6R	AP2A2	DMKN	ZNF358	PLOD1	SEC23A	CERK
NFE2L1	FZD5	INSR	CCND2	ATP6V0A1	ZNF768	PMP22	SPRY2	PRKAB2
OPN3	GAS6	IRS2	CDC42EP2	CSNK1D	AP1M1	POFUT1	ST3GAL2	BECN1
PDK2	GCAT	KLK11	CDK11B	DKK1	ADCY9	PPARA	TBRG1	STX4
PLK1S1	HOMER2	LRP1	CTSO	KLK13	AGAP1	PRKACA	TFDP2	ACOT2
RARA	RIN3	LRRC3	CYP4V2	F10	ANKRD22	PRKCA	TIRAP	TPCN2
RCAN1	SAFB2	MAST2	DMAP1	CAMKK2	APLP2	PRPF6	TM7SF2	TPP1
RGS2	ANO6	MFN2	ECE1	C19orf12	AHCYL1	RAB11FIP3	TMED3	TREX1
CIN
DNAL4	NSMCE1	SULT1A1	ARMC5	KCTD13	RNF40	ZG16	CNP	ALDOA
EARS2	NUBP1	SULT1A2	ASPHD1	KIAA0556	SEPHS2	ZNF48	BCKDK	COG7
FBRS	PCGF2	TAOK2	C16orf58	LAT	SETD1A	ZNF646	C16orf53	ATXN2L
FBXL19	PHKG2	TBC1D10B	CCDC101	LCMT1	SEZ6L2	ZNF668	HCFC1R1	SRCAP
GGA2	PPP4C	TIAF1	CD2BP2	LOC151534	SH2B1	ZNF688	BRE	STARD3
GTF3C1	PRR14	TMEM219	CDIPT	MAPK3	SLC5A2	ZNF747	BCL7C	STX4
HIRIP3	PYCARD	TMEM53	CLN3	MAZ	SLC9A3R1	ZNF768	HIP1R	MVP
HSD3B7	RABEP2	TUFM	DCTN5	METTL9	SPNS1	ZNF771	ERBB2	NCCRP1
INO80E	RHBDF2	XPO6	DCTPP1	DEXI	DHRS2	SPINT1	ARHGAP17	NFATC2IP
EBV
CLNS1A	TNFSF10	NDUFAF1	APIP	SEZ6L2	IMPDH2	FAM107B	ACADSB	RAD51C
COQ5	TNFSF12-TNFSF13	PAAF1	ARHGEF18	SFT2D3	LOC387647	FAM175A	C11orf57	RNF214
CRADD	TTC7A	PCBP2	ASPHD1	SMUG1	LOC400027	FIP1L1	CASP3	RPL6
CWC15	UAP1	PGA5	BUD13	SNHG12	MALL	FOXRED1	ALDH2	RPLP0
DPH5	VPS18	PIGP	C11orf1	SNHG1	MMAB	GAS5	GALNT2	RPUSD4
EEF1G	VPS26B	PPCDC	C12orf47	SNUPN	MMP1	HINFP	AGRN	RRP8
EIF3M	ACAD8	RABGGTB	C12orf65	SPCS2	MRPL48	HMBS	FAM83F	RTN2
SETD6	CLK2	SULT1A1	MUM1
MSI
FCHO1	GBP1	B3GNT1	ARRB1	KRT5	SH3BP4	C4orf19	HSD11B2	WARS
APOL1	GBP4	ATP2C2	ATP8B1	LIPG	SLC43A1	KCNE3	IFITM1	WDR25
CYP4F11	GP2	FABP2	B3GNT8	LRP4	SLC7A8	IL15RA	IFITM3	APOL2
FAS	GPR160	DSG3	BRE	MANEAL	SOCS1	CXCL10	IFT52	BARX2
ANGPTL6	HAPLN3	CLDN18	BTD	MAPK8IP2	SPRED2	NRTN	IL18BP	BATF2
DMBT1	HS6ST1	FAM101A	CAPN2	MAX	SULT1A2	SLC17A9	IL32	AIM2
PML	UBA7	CCRL1	CCND1	METTL7A	TAPBPL	KCTD14	INPP1	APOL3
PMM1	UBE2L6	CX3CL1	CERK	METTL7B	TCIRG1	PSMB10	ISG20	FAM3D
PSME1	UCN3	GBP2	CHP2	MYEOV	TMEM229B	ONECUT2	TYMP	SBNO2
RABL2B	UGT1A1	IL17RC	CXCL11	NDRG2	TMEM98	PIGT	TRIM21	PMAIP1
RNF103	VIPR1	CIITA	FAM84A	NFKB2	TNFAIP2	PLA2G2A	TRIM69	TRIB2
RNF19B	SCO2	IFI35	FBLIM1	OPTN	TNFSF9	PLEKHF1	TRIP10	PFKFB2
RWDD2B	SGK2	BMP2	FBXO6	PDX1	TRAFD1	PLXNA2	TSC22D1	FMO5
AGT	KIAA1324
GS
AP1B1	PNPO	XRN2	HSPA8	SUPT5H	LSM12	GIT1	SLC35F2	GGA1
CDC123	POLE2	ZFP64	IKBKE	TCF3	ERCC2	GMEB2	SLC38A7	ADSL
CENPN	POLR3C	ZNF207	KHSRP	TFDP1	HNRNPUL1	GPN1	SLC7A7	AZI1
CEP55	PPA1	ZNF384	KIAA0101	TMEM199	C19orf29	GRB2	SMARCA4	ATG7
CIT	PRPSAP1	ZNF646	KIF18A	TOP2A	BCL7A	GTPBP4	SNRNP40	CDK1
COPA	PRR11	ZWINT	KIF23	TP53RK	CSNK1D	HAUS8	SOLH	C20orf11
CPSF3	PSMD13	AEN	LASP1	TPX2	EARS2	HIP1R	STIP1	AGPAT3
CSNK2A1	PSMD14	BFAR	LRFN4	TRIAP1	ANAPC7	HJURP	STK35	CHEK2
CSTF1	PSMD2	ACLY	M6PR	TRMT6	GINS3	HNRNPC	STMN1	CDK5RAP1
DCAF7	PSME3	BCL2L12	MAP1S	TUBGCP2	HSP90B1	NOL11	OXA1L	SEC24C
DDX11	PSPC1	C15orf23	MARK2	TYK2	POLRMT	NOP2	PAPSS2	NCSTN
DDX23	PWP2	ATXN7L3	MCM6	UHRF1	CS	NUF2	RAVER1	PTPRA
DNAJA3	RAB8A	AATK	MCM8	UNC13D	ESPL1	NUP37	ARF6	FUT8
DNAJC7	RACGAP1	BUB3	MED15	UNG	HSPA14	NUP93	C3orf37	PRMT5
DPP9	RAD18	CCNB2	MED24	VRK1	MARS2	NUSAP1	CCDC42B	RUVBL1
DTX4	RAD51AP1	CENPA	MED26	WDR4	MINK1	NCL	NOC2L	PUS1
E2F8	RAE1	DAZAP1	MKI67	WWP2	PITPNM1	NDRG3	C16orf88	ECHDC2
EBNA1BP2	REXO1	DAP3	MLKL	XAB2	KHDRBS1	NIF3L1	CD3EAP	MYBL2
EFTUD2	RFC3	CCNE1	MMACHC	XPO6	FBXL19	GATAD2A	SKA1	MTERFD2
FANCI	RHBDF2	CD97	MOCS3	PAQR4	RBM14	GCH1	SLC20A1	SEH1L
FAR2	RPIA	C12orf47	MRTO4	PDSS1	ATXN2L	GINS1	SLC25A44	NCK2
FHOD1	RPS26	CIAO1	MTCH2	PFKFB3	ATP13A1	GANAB	SFT2D3	AMBRA1
FRMD8	RRP1	CKAP2L	MTG1	PKMYT1	CCDC137	GART	SIPA1L3	CDC45
FUK	SFPQ	CDK2	MYBBP1A	PNKP	MGAT2	CCNA2	C12orf32	AAAS
BLMH
